# Supplementary material for: Nutrient supply controls particulate elemental concentrations and ratios in the low latitude eastern Indian Ocean
Source: Nat Commun. 2018 Nov 19;9:4868. doi: 10.1038/s41467-018-06892-w (PMC6242840; doi:10.1038/s41467-018-06892-w)
Supplement: Supplementary file 3 — Supplementary Data 1 [file 41467_2018_6892_MOESM3_ESM.xlsx]

## Sheet: Sheet1
Supplementary Data 1: Replicate measurements of particulate organic carbon (POC), nitrogen (PON), and phosphorus (POP). I9N station corresponds to GO-SHIP stations. Hours reflect local time and days into transect (hours = local time + 24*day). Volume is liters filtered onto GF/F filter. POC and PON replicates correspond to same filter. POP samples are on separate filter.
							POC (uM)			PON (uM)			POP (nM)
Sample	I9N Station	Latitude	Longitude	Hours	Vol(L)		Rep1	Rep2	Rep3	Rep1	Rep2	Rep3	Rep1	Rep2	Rep3
IN-001	undrwy	-31	110.5	12	4		2.52	2.3	0.82	0.27	0.31	0.14	1.56	1.54	1.67
IN-002	undrwy	-30.8	109.4	16	4		2.86	2.77	2.59	0.32	0.38	0.36	1.88	1.35	1.88
IN-003	undrwy	-30.7	108.5	20	4		2.87	2.94	2.74	0.31	0.38	0.41	1.79	1.74	1.78
IN-004	undrwy	-30.5	107.7	24	4		3.02	3.23	2.87	0.59	0.41	0.39	1.66	1.77	1.85
IN-005	undrwy	-30.4	106.6	28.5	4		2.68	2.39	2.39	0.31	0.38	0.33	1.45	1.58	1.67
IN-006	undrwy	-30.2	105.7	32	4		2.57	2.51	2.18	0.31	0.31	0.38	1.35	1.46	1.33
IN-007	997	-30	104.8	36.5	4		2.69	2.34	2.48	0.33	0.32	0.35	1.28	1.33	1.59
IN-008	undrwy	-29.9	103.8	44.5	4		2.36	2.45	2.08	0.27	0.36	0.26	1.47	1.21	1.23
IN-009	undrwy	-29.7	103	48	4		2.49	2.25	2.07	0.27	0.3	0.27	1.27	1.14	1.28
IN-010	undrwy	-29.5	101.8	52.5	4		2.5	2.1	2.18	0.26	0.27	0.29	1.47	1.21	1.34
IN-011	undrwy	-29.3	100.8	56.5	4		2.29	2.22	2.34	0.23	0.27	0.32	1.33	1.15	1.62
IN-012	undrwy	-29.2	99.9	60.5	4		2.39	2.26	1.92	0.23	0.31	0.3	1.16	1.18	0
IN-013	undrwy	-29	98.8	64.5	6		1.94	1.71	1.79	0.2	0.23	0.22	1.28	1.22	1.22
IN-014	undrwy	-28.9	98.1	68.3	6		2.25	2.16	2.02	0.22	0.25	0.27	2.41	1.13	1.13
IN-015	undrwy	-28.7	97.2	72	6		1.91	1.86	2	0.19	0.21	0.23	1.03	0.98	0
IN-016	undrwy	-28.5	96.3	76	6		2.05	2	1.63	0.23	0.22	0.21	1.2	1.1	1.14
IN-017	84	-28.3	95	83.5	6		1.93	1.8	1.5	0.19	0.22	0.19	1.18	1.29	1.06
IN-018	85	-27.7	95	90	6		1.82	1.8	1.76	0.2	0.21	0.21	1.12	1.1	1.11
IN-019	undrwy	-27.3	95	94	6		1.71	1.73	1.71	0.21	0.23	0.21	1.13	1.11	0.96
IN-020	86	-27.1	95	95.8	6		1.92	1.87	1.74	0.2	0.23	0.2	1.03	1.03	1.08
IN-021	87	-26.5	95	102.4	6		1.83	1.68	1.53	0.2	0.28	0.19	1.3	1.03	1.03
IN-022	undrwy	-26	95	108	6		1.8	1.86	1.64	0.28	0.22	0.21	1.04	1.03	1.04
IN-023	88	-25.9	95	112	6		1.77	1.77	1.68	0.18	0.2	0.25	0.92	0.98	1.06
IN-024	undrwy	-25.6	95	114.5	6		1.8	1.55	1.68	0.17	0.21	0.21	1.06	0.97	1.13
IN-025	89	-25.3	95	117.5	6		1.88	1.59	1.66	0.19	0.21	0.22	0.92	1	0.98
IN-026	undrwy	-25	95	122	6		1.69	1.53	1.54	0.19	0.19	0.23	1.02	1.02	0.62
IN-027	90	-24.7	95	126	6		1.89	1.6	1.54	0.24	0.24	0.22	1	1.07	0
IN-028	undrwy	-24.5	95	129.3	6		1.88	1.78	1.76	0.22	0.26	0.27	0.96	1.05	1.19
IN-029	91	-24.1	95	133.5	8		1.64	1.65	1.63	0.19	0.23	0.25	1.11	1.04	1.09
IN-030	undrwy	-23.9	95	136.5	8		1.65	1.66	1.57	0.2	0.23	0.22	0.99	1.04	1.08
IN-031	92	-23.6	95	139.5	8		1.78	1.59	1.87	0.22	0.2	0.23	1.11	1.18	1.08
IN-032	undrwy	-23.3	95	144	8		1.76	1.55	1.49	0.22	0.21	0.23	1.13	1.2	0.99
IN-033	93	-23	95	147	8		1.75	1.73	1.65	0.24	0.23	0.27	2.03	1.12	1.21
IN-034	undrwy	-22.7	95	151	8		1.67	1.62	1.27	0.25	0.22	0.18	1.18	1.14	1.16
IN-035	94	-22.5	95	154.5	8		1.66	1.51	1.76	0.2	0.21	0.23	0.99	1.01	0
IN-036	undrwy	-22.2	95	158.7	8		2.46	1.71	2.24	0.33	0.19	0.24	1.2	1.16	1.19
IN-037	95	-21.9	95	162.3	8		1.78	1.74	1.71	0.21	0.25	0.33	1.17	1.17	1.13
IN-038	undrwy	-21.6	95	167	8		1.73	1.51	1.6	0.21	0.26	0.2	1.12	1.09	1.14
IN-039	96	-21.3	95	169.7	8		1.69	1.62	1.76	0.23	0.25	0.23	1.2	1	0
IN-040	97	-20.8	95	179.3	8		1.8	1.77	1.67	0.22	0.2	0.23	1.3	1.23	1.21
IN-041	undrwy	-20.5	95	182.3	8		1.85	1.83	2.06	0.2	0.22	0.24	1.28	1.17	0
IN-042	98	-20.2	95	185.5	8		1.83	1.78	1.69	0.23	0.23	0.23	1.41	1.17	1.16
IN-043	undrwy	-19.9	95	188	8		1.81	1.67	1.49	0.23	0.23	0.27	1.02	1.01	0
IN-044	99	-19.6	95	194.7	8		1.77	1.6	1.56	0.25	0.23	0.22	1.01	1.19	1.13
IN-045	undrwy	-19.3	95	197	8		1.79	1.61	1.63	0.21	0.31	0.26	1.21	1.11	1.28
IN-046	100	-19.1	95	199	8		1.68	1.61	1.54	0.22	0.31	0.22	1.19	1.06	1.21
IN-047	undrwy	-18.8	95	203.5	8		1.59	1.62	1.5	0.21	0.22	0.28	1.19	1.19	1.24
IN-048	101	-18.5	95	207	8		1.84	1.61	1.62	0.23	0.21	0.22	1.2	1.28	1.19
IN-049	undrwy	-18.2	95	211	8		2.03	1.74	1.69	0.26	0.23	0.23	1.26	1.17	1.21
IN-050	102	-18	95	212.5	8		1.64	1.71	1.8	0.24	0.24	0.23	1.19	1.19	1.16
IN-051	undrwy	-17.6	95	218.4	8		1.69	1.6	1.79	0.23	0.24	0.26	1.25	1.25	1.23
IN-052	103	-17.4	95	220.7	8		1.62	1.67	1.6	0.24	0.21	0.22	1.18	1.13	1.22
IN-053	undrwy	-17.1	95	225.5	8		1.81	1.77	0	0.27	0.23	0	1.13	1.22	1.25
IN-054	104	-16.8	95	229.4	8		1.84	1.82	1.89	0.23	0.23	0.25	1.26	1.19	1.29
IN-055	undrwy	-16.6	95	232.5	8		1.68	1.82	1.56	0.19	0.22	0.27	1.31	1.22	1.07
IN-056	105	-16.3	95	236.5	8		1.72	1.58	1.65	0.26	0.21	0.21	1.23	1.24	1.21
IN-057	undrwy	-16	95	240.1	8		1.56	1.69	1.69	0.26	0.22	0.25	1.24	1.34	1.18
IN-058	106	-15.7	95	242.6	8		1.66	1.65	1.52	0.22	0.22	0.27	1.13	1.12	1.18
IN-059	undrwy	-15.4	95	247	8		1.51	1.46	1.52	0.23	0.24	0.27	1.29	1.22	0
IN-060	107	-15.2	95	249.5	8		1.51	1.51	1.39	0.21	0.21	0.23	1.2	1.2	1.16
IN-061	undrwy	-14.9	95	253.3	8		1.77	2.16	1.56	0.23	0.27	0.23	1.3	1.29	0.93
IN-062	108	-14.6	95	256.4	8		1.45	1.55	1.55	0.25	0.17	0.2	1.31	1.27	1.3
IN-063	undrwy	-14.3	95	260.3	8		1.76	1.73	1.52	0.21	0.25	0.21	1.34	1.29	1.2
IN-064	109	-14.1	95	263.5	8		1.64	1.69	1.59	0.23	0.25	0.25	1.38	1.38	1.47
IN-065	undrwy	-13.8	95	266.9	8		1.58	1.98	1.54	0.25	0.34	0.18	1.32	1.17	1.3
IN-066	110	-13.6	95	269.3	8		1.55	1.55	1.52	0.27	0.27	0.24	1.36	1.25	1.25
IN-067	undrwy	-13.3	95	274.3	8		1.55	1.45	1.55	0.24	0.21	0.22	1.37	1.43	1.3
IN-068	111	-13	95	276	8		1.6	1.45	1.57	0.24	0.22	0.23	1.47	1.54	1.34
IN-069	undrwy	-12.8	95	280.5	8		1.79	1.87	2.34	0.25	0.27	0.33	1.35	1.41	1.31
IN-070	112	-12.5	95	283.3	8		1.77	1.85	1.84	0.26	0.28	0.3	1.38	1.47	1.45
IN-071	undrwy	-12.3	95	287	8		1.95	2.17	1.93	0.27	0.3	0.27	1.26	1.51	1.53
IN-072	113	-11.9	95	290.3	8		1.82	1.73	1.77	0.27	0.27	0.3	1.33	1.51	1.45
IN-073	undrwy	-11.6	95	293.6	8		1.84	1.83	2.07	0.29	0.29	0.42	1.46	1.53	1.55
IN-074	114	-11.4	95	296.1	8		1.81	1.73	1.8	0.3	0.29	0.33	1.44	1.64	1.5
IN-075	undrwy	-11.1	95	300.5	8		1.97	2.1	2.15	0.31	0.32	0.35	1.42	1.5	1.68
IN-076	115	-10.9	95	303.8	8		2.72	1.94	2.08	0.4	0.31	0.3	1.76	1.76	1.49
IN-077	undrwy	-10.7	95	315.3	8		1.85	2.07	1.97	0.36	0.29	0.29	1.71	1.59	1.57
IN-078	116	-10.3	95	318	8		1.73	2.08	1.74	0.26	0.36	0.26	1.25	1.58	1.58
IN-079	undrwy	-10.1	95	322	8		1.76	1.74	1.75	0.28	0.27	0.29	0.68	1.48	1.43
IN-080	117	-9.8	95	325.3	8		1.82	1.9	1.81	0.25	0.26	0.35	1.37	1.36	1.42
IN-081	undrwy	-9.5	95	328.9	8		2.02	1.89	1.97	0.32	0.25	0.33	1.49	1.52	1.5
IN-082	118	-9.3	95	331.3	8		1.98	2.05	1.95	0.27	0.25	0.27	1.47	1.39	1.36
IN-083	undrwy	-9	95	336	8		1.99	1.93	1.89	0.3	0.27	0.28	1.66	1.66	1.57
IN-084	119	-8.7	95	338.8	8		1.72	1.71	1.69	0.27	0.26	0.24	1.33	1.24	1.26
IN-085	undrwy	-8.5	95	342.7	8		1.58	1.65	1.65	0.24	0.24	0.28	1.4	1.39	0
IN-086	120	-8.2	95	344.5	8		1.56	1.58	1.62	0.24	0.23	0.25	1.42	1.24	1.3
IN-087	undrwy	-7.9	95	349.5	8		1.71	1.67	1.82	0.24	0.23	0.29	1.42	1.43	1.37
IN-088	121	-7.7	95	352.4	8		2.05	1.9	1.91	0.26	0.3	0.28	1.55	1.42	1.46
IN-089	undrwy	-7.4	95	356.6	8		1.91	2.04	1.9	0.27	0.31	0.22	1.37	1.51	1.41
IN-090	122	-7.1	95	359.3	8		1.74	1.81	1.78	0.24	0.24	0.27	1.33	1.33	1.25
IN-091	undrwy	-7	95	363.5	8		1.6	1.7	1.73	0.23	0.25	0.32	1.34	1.45	1.37
IN-092	123	-6.6	95	365.9	8		1.76	1.78	1.57	0.27	0.26	0.28	1.26	1.39	1.34
IN-093	undrwy	-6.4	95	370	8		1.92	1.66	0	0.3	0.29	0	1.42	1.36	1.39
IN-094	124	-6.1	95	372.3	8		1.96	1.85	2.07	0.3	0.25	0.27	1.38	1.42	1.38
IN-095	undrwy	-5.8	95	377	8		2.12	2.04	1.99	0.29	0.26	0.23	1.47	1.52	1.55
IN-096	125	-5.5	95	379.3	8		2.06	1.99	2.08	0.28	0.25	0.29	1.4	1.44	1.48
IN-097	undrwy	-5.3	95	383.5	8		2.7	2	1.93	0.43	0.33	0.31	1.51	1.44	1.39
IN-098	126	-5	95	385.9	8		2.02	1.91	1.86	0.27	0.28	0.36	1.47	1.47	1.53
IN-099	127	-4.5	94.9	397	8		2.16	2	1.9	0.29	0.28	0.27	1.54	0	0
IN-100	undrwy	-4.4	94.8	400	8		2.36	2.33	1.97	0.35	0.29	0.23	1.44	1.47	1.43
IN-101	128	-4.1	94.7	403	8		2.37	2.26	2.53	0.33	0.26	0.25	1.61	1.61	1.65
IN-102	undrwy	-3.9	94.7	406.6	8		2.09	1.99	2	0.24	0.28	0.25	1.49	1.37	1.41
IN-103	129	-3.6	94.6	409.3	8		1.91	2	1.79	0.26	0.25	0.23	1.52	1.41	1.52
IN-104	undrwy	-3.4	94.5	413.5	8		1.87	1.82	1.76	0.3	0.32	0.31	1.61	1.6	1.7
IN-105	130	-3.1	94.4	415.8	8		1.78	2.24	1.75	0.29	0.28	0.3	1.48	1.44	1.35
IN-106	undrwy	-2.9	94.4	420	8		1.96	2.05	1.87	0.31	0.27	0.25	1.47	1.65	1.38
IN-107	131	-2.8	94.3	422.3	8		2.06	2.33	2.24	0.3	0.29	0.29	1.63	1.54	1.54
IN-108	undrwy	-2.6	94.3	425.8	8	2.25		3.01	2.73	0.29	0.29	0.32	1.78	1.61	1.54
IN-109	132	-2.5	94.2	429.5	8	2.31		2.3	2.52	0.3	0.31	0.37	1.45	1.69	1.67
IN-110	undrwy	-2.3	94.2	434.1	8	1.92		2.03	1.97	0.31	0.34	0.33	1.47	1.53	1.51
IN-111	133	-2.2	94.1	436.3	8	1.69		1.8	1.77	0.23	0.25	0.23	1.55	1.5	0
IN-112	undrwy	-2	94.1	439.9	8	2.03		1.88	2.01	0.3	0.3	0.34	1.56	1.63	1.6
IN-113	134	-1.9	94	442.3	8	2.14		2.16	1.79	0.29	0.33	0.28	1.41	1.51	1.42
IN-114	undrwy	-1.7	94	445.5	8	1.97		1.95	2.03	0.26	0.3	0.3	1.69	1.63	1.65
IN-115	135	-1.6	93.9	447.5	8	2.45		2.46	2.39	0.29	0.29	0.32	1.7	1.62	1.63
IN-116	undrwy	-1.4	93.9	451.1	8	2.76		2.24	0	0.33	0.3	0	1.71	1.64	1.6
IN-117	136	-1.2	93.8	453.5	8	2.25		2.37	2.16	0.3	0.33	0.31	1.38	1.76	1.75
IN-118	undrwy	-1.1	93.8	457	8	2.08		1.93	1.72	0.32	0.32	0.27	1.71	1.67	1.72
IN-119	137	-0.9	93.7	459.3	8	2.22		2.07	1.94	0.33	0.32	0.31	1.8	1.59	1.84
IN-120	undrwy	-0.8	93.7	462.3	8	1.98		2	1.93	0.33	0.33	0.35	1.83	1.72	0
IN-121	138	-0.6	93.6	464.4	8	1.98		1.96	1.83	0.32	0.33	0.31	1.87	1.62	1.73
IN-122	undrwy	-0.4	93.6	468.2	8	1.99		2.05	0	0.29	0.3	0	1.45	1.53	1.64
IN-123	139	-0.3	93.6	471	8	2.26		2.25	2.3	0.34	0.35	0.27	1.65	1.77	1.69
IN-124	undrwy	-0.1	93.5	473.9	8	2.55		2.54	2.39	0.34	0.42	0.31	1.63	1.85	1.64
IN-125	140	0	93.4	476.5	8	2.38		2.25	2.26	0.35	0.31	0.27	1.73	1.87	1.72
IN-126	undrwy	0.1	93.4	478.9	8	2		2.18	2.17	0.32	0.35	0.4	1.71	1.66	1.72
IN-127	141	0.3	93.3	482.3	8	2.3		2.15	2.22	0.32	0.32	0.34	1.79	1.89	1.87
IN-128	undrwy	0.4	93.2	485.8	8	1.75		2.05	2.05	0.32	0.44	0.32	1.38	1.83	1.88
IN-129	142	0.5	93	488.3	8	1.95		1.94	1.84	0.3	0.31	0.3	1.64	1.86	1.79
IN-130	undrwy	0.7	92.8	492.6	8	2.27		2.27	2.33	0.31	0.32	0.35	1.82	1.72	1.68
IN-131	143	0.8	92.7	494.5	8	2.11		1.95	2.04	0.31	0.29	0.31	1.78	2.17	1.47
IN-132	undrwy	0.9	92.6	499.5	8	2.09		2.42	2.2	0.32	0.34	0.29	1.64	1.8	1.83
IN-133	144	1.1	92.5	502.5	8	2.32		2.21	2.24	0.36	0.33	0.33	1.81	1.71	1.71
IN-134	undrwy	1.1	92.5	505.8	8	2		2.04	2.08	0.31	0.31	0.29	1.58	1.42	1.62
IN-135	145	1.5	92.3	508.2	8	1.73		1.88	1.83	0.31	0.33	0.29	1.53	1.41	1.51
IN-136	undrwy	1.7	92.2	513.5	8	1.85		1.61	1.86	0.27	0.23	0.25	1.54	1.5	1.41
IN-137	146	1.8	92.2	515.5	8	2.02		1.79	2.04	0.29	0.22	0.29	0	0	0
IN-138	undrwy	2	92.1	519.5	8	2.06		2.17	2.26	0.25	0.28	0.26	1.45	1.54	1.75
IN-139	147	2.2	92	522.2	8	2.27		2.36	2.26	0.28	0.29	0.31	1.51	1.58	1.52
IN-140	undrwy	2.4	91.9	526.3	8	2.37		2.59	2.33	0.32	0.37	0.33	1.03	1.64	0
IN-141	148	2.6	91.9	528.5	8	2.22		2.22	2.24	0.3	0.3	0.3	1.81	1.7	1.65
IN-142	undrwy	2.8	91.8	532	8	2.07		1.92	2	0.28	0.28	0.27	1.52	1.49	1.47
IN-143	149	3	91.8	534.8	8	1.97		2.06	2.25	0.33	0.33	0.33	1.6	1.64	1.78
IN-144	undrwy	3.2	91.7	538.7	8	2.06		2.03	1.97	0.31	0.31	0.34	1.74	1.74	1.6
IN-145	150	3.4	91.7	541.6	8	2.61		2.34	2.63	0.28	0.29	0.3	1.72	1.83	1.65
IN-146	undrwy	3.7	91.4	545.2	8	2.31		2.23	2.25	0.3	0.31	0.32	1.7	1.69	1.8
IN-147	151	3.9	91.3	547.5	8	2.63		2.37	2.39	0.32	0.32	0.36	1.81	1.81	1.73
IN-148	undrwy	4.1	91.2	550.4	8	2.35		2.18	2.22	0.34	0.39	0.38	1.72	2.14	1.73
IN-149	152	4.3	91	553.3	8	1.77		1.96	1.9	0.26	0.27	0.3	1.5	1.55	1.49
IN-150	undrwy	4.5	90.9	555.7	8	1.89		2.09	2.4	0.28	0.31	0.39	1.8	1.57	1.69
IN-151	153	4.7	90.8	558	8	2.02		1.8	1.95	0.3	0.27	0.34	1.62	1.5	1.48
IN-152	undrwy	4.8	90.6	560.8	8	1.85		1.86	1.86	0.3	0.27	0.29	1.52	1.47	1.54
IN-153	154	5	90.5	563	8	2.09		2.18	2	0.31	0.32	0.32	1.82	1.75	1.8
IN-154	undrwy	5.3	90.2	567	8	2.35		2.41	2.27	0.31	0.31	0.32	2.01	2.05	1.99
IN-155	155	5.4	90.2	569.5	8	2.73		2.75	2.86	0.35	0.36	0.33	2.08	2.01	1.92
IN-156	undrwy	5.6	89.9	571.8	8	3		2.6	3.12	0.44	0.35	0.4	2.16	2.1	0
IN-157	156	5.8	89.8	574.5	7	2.65		2.59	2.62	0.39	0.34	0.35	1.81	2.1	2.03
IN-158	undrwy	5.9	89.6	576.5	8	2.16		2.22	2.31	0.35	0.32	0.34	1.63	1.75	1.96
IN-159	157	6.1	89.6	579	7	2.24		2.32	2.12	0.32	0.35	0.3	1.75	1.93	1.79
IN-160	undrwy	6.2	89.6	581	7	1.93		2.01	1.95	0.3	0.3	0.3	1.69	1.74	1.64
IN-161	158	6.5	89.3	583.5	8	2.01		2.09	2.11	0.31	0.33	0.32	1.82	1.66	1.81
IN-162	undrwy	6.7	89.2	586.9	7	2.46		2.15	2.22	0.36	0.33	0.37	1.91	2.02	0
IN-163	159	6.9	89.1	589.8	7	2.46		2.51	2.68	0.44	0.35	0.37	2.08	2.03	1.99
IN-164	undrwy	7.1	88.9	592.8	7	2.65		2.46	2.48	0.36	0.31	0.32	2.05	2.05	2.03
IN-165	160	7.2	88.8	594.8	7	2.45		2.47	2.41	0.32	0.32	0.32	1.94	1.81	0
IN-166	undrwy	7.5	88.6	598.4	7	2.46		2.36	2.51	0.35	0.33	0.35	1.72	1.72	1.71
IN-167	161	7.6	88.5	600.3	8	2.32		2.28	2.46	0.34	0.33	0.36	1.65	1.78	1.93
IN-168	162	8	88.2	607	8	2.02		2.1	2.11	0.37	0.31	0.32	1.76	1.78	1.96
IN-169	undrwy	8.2	88	611.6	7	1.81		1.86	1.9	0.26	0.28	0.27	1.83	1.69	1.55
IN-170	163	8.3	87.9	613.5	7	1.87		2.29	2	0.29	0.33	0.27	1.58	1.49	1.58
IN-171	undrwy	8.5	87.8	616.7	7	2.25		2.4	2.27	0.29	0.37	0.22	1.72	2.03	1.73
IN-172	164	8.7	87.6	618.9	7	2.45		2.13	2.4	0.33	0.29	0.32	1.79	1.77	1.73
IN-173	undrwy	8.9	87.5	622.1	7	2.37		2.34	2.51	0.34	0.32	0.33	1.74	1.87	1.94
IN-174	165	9.1	87.3	624	8	2.15		2.05	2.11	0.32	0.29	0.3	1.77	1.72	1.65
IN-175	undrwy	9.2	87.3	627.4	8	2.01		2.15	2.22	0.3	0.35	0.34	1.6	1.8	1.92
IN-176	166	9.5	87.1	629.5	8	0		0	0	0	0	0	0	0	0
IN-177	undrwy	9.7	87.4	633.7	8	1.79		1.79	1.69	0.27	0.3	0.27	1.45	1.41	1.55
IN-178	167	10	87.9	637	8	1.88		1.99	1.92	0.27	0.27	0.27	1.73	1.64	1.51
IN-179	undrwy	10	87.6	641	8	2.01		1.99	2.02	0.27	0.26	0.31	1.76	1.52	1.57
IN-180	168	10	87.3	643.4	8	2.12		2.01	2.01	0.28	0.26	0.27	1.62	1.58	1.47
IN-181	undrwy	9.9	87	646.4	8	1.93		1.87	1.96	0.25	0.3	0.26	1.37	1.74	1.35
IN-182	169	9.8	86.8	648.3	8	2		1.86	2.1	0.27	0.25	0.29	1.58	0	0
IN-183	undrwy	9.9	86.5	652.1	8	1.8		1.84	1.78	0.28	0.27	0.26	1.54	1.57	1.51
IN-184	170	10	86.2	654.2	8	0		0	0	0	0	0	1.24	1.1	1.17
IN-185	undrwy	10	86.1	657.3	8	1.69		1.77	1.67	0.25	0.24	0.26	1.41	1.33	1.41
IN-186	171	10	85.7	659.8	8	1.55		1.7	1.88	0.23	0.22	0.27	1.43	1.45	1.43
IN-187	undrwy	10	85.4	663.5	8	1.75		1.79	1.78	0.23	0.22	0.23	1.37	1.3	1.36
IN-188	172	10	85.2	665.7	8	2.03		2.09	2.02	0.26	0.28	0.26	1.56	1.5	1.42
IN-189	173	10	84.8	670.5	8	1.86		1.87	1.88	0.25	0.25	0.24	1.42	1.53	1.45
IN-190	undrwy	9.3	85	676.3	8	1.88		1.79	1.96	0.28	0.29	0.28	1.46	1.48	1.38
IN-191	174	8.9	85.2	679.2	8	1.68		1.74	1.67	0.27	0.27	0.28	1.42	1.44	1.49
IN-192	undrwy	8.3	85.5	685.3	8	1.87		1.61	1.87	0.24	0.25	0.25	1.61	1.48	1.38
IN-193	175	7.7	85.7	688.8	8	2.38		2.27	2.49	0.31	0.27	0.33	1.73	1.84	1.95
IN-194	undrwy	8	85.9	693.3	8	2.06		1.99	2.15	0.28	0.27	0.28	1.64	1.71	1.32
IN-195	176	8.3	86	695	8	1.93		1.86	1.94	0.28	0.26	0.26	1.59	1.48	1.46
IN-196	undrwy	8.5	86.1	698.6	8	1.87		1.82	1.78	0.31	0.26	0.26	1.43	1.38	1.54
IN-197	177	8.8	86.3	700.4	8	1.87		1.76	0	0.28	0.27	0	1.5	1.49	0
IN-198	undrwy	9.1	86.4	704.5	8	1.91		1.72	1.71	0.28	0.27	0.26	1.53	1.5	1.45
IN-199	178	9.3	86.5	706.5	8	1.69		1.58	1.45	0.25	0.23	0.2	1.21	1.23	0
IN-200	undrwy	9.6	86.7	710.5	8	1.79		1.73	1.72	0.24	0.24	0.23	1.33	1.26	1.18
IN-201	179	9.8	86.8	712.3	8	0		0	0	0	0	0	1.28	1.36	1.07
IN-202	undrwy	10.1	86.9	716.4	8	2.05		1.99	1.65	0.28	0.28	0.21	1.53	1.53	1.57
IN-203	180	10.3	87.1	718.5	8	1.96		2.08	2.06	0.28	0.33	0.3	1.6	1.64	1.68
IN-204	undrwy	10.5	87.2	721.9	8	1.97		2.05	2.13	0.29	0.3	0.31	1.71	1.71	1.73
IN-205	181	10.8	87.3	724.3	8	1.91		1.91	1.88	0.3	0.28	0.28	1.86	1.73	1.68
IN-206	undrwy	11	87.5	728.5	8	1.97		1.96	1.92	0.31	0.28	0.29	1.72	1.61	1.57
IN-207	182	11.2	87.6	730.8	8	1.74		1.73	1.62	0.25	0.25	0.23	1.52	1.46	1.3
IN-208	undrwy	11.5	87.8	734	8	1.88		1.87	1.96	0.26	0.28	0.3	1.54	1.48	1.44
IN-209	183	11.7	87.9	736.3	8	1.77		1.8	1.92	0.23	0.25	0.25	1.24	1.36	1.33
IN-210	undrwy	12	88.1	740.3	8	1.97		1.93	1.98	0.26	0.26	0.26	1.34	1.44	1.36
IN-211	184	12.2	88.2	742.5	8	1.9		1.82	1.8	0.27	0.24	0.26	1.42	1.36	1.32
IN-212	undrwy	12.5	88.4	746.1	8	1.69		1.77	1.75	0.24	0.25	0.23	1.35	1.38	1.37
IN-213	185	12.7	88.5	748.4	8	1.66		1.83	1.63	0.25	0.29	0.25	1.43	1.34	1.21
IN-214	undrwy	12.9	88.6	752.2	8	1.59		1.61	1.72	0.24	0.24	0.25	1.45	1.34	1.35
IN-215	186	13.1	88.7	754.3	8	1.61		1.64	1.68	0.23	0.25	0.25	1.24	1.32	1.21
IN-216	undrwy	13.4	88.9	758	8	1.71		1.65	1.75	0.26	0.24	0.24	1.33	1.23	1.2
IN-217	187	13.6	89	760	8	1.8		1.84	1.87	0.22	0.23	0.25	1.25	1.25	1.33
IN-218	undrwy	13.8	89.2	763.7	8	1.95		1.84	1.78	0.19	0.22	0.22	1.27	1.17	1.4
IN-219	188	14.1	89.3	765.8	8	1.74		1.83	1.82	0.22	0.23	0.24	1.27	1.25	1.31
IN-220	undrwy	14.5	89.5	770	8	1.74		1.82	1.81	0.31	0.28	0.27	1.5	1.45	1.49
IN-221	189	14.5	89.6	772.5	8	1.74		1.6	1.6	0.24	0.25	0.25	1.55	1.34	1.5
IN-222	undrwy	14.6	89.6	776.6	8	1.53		2.14	1.64	0.24	0.3	0.24	1.17	1.31	1.15
IN-223	190	15.1	89.8	779.1	8	1.74		1.94	1.88	0.25	0.27	0.26	1.56	1.5	1.49
IN-224	undrwy	15.2	89.8	782.5	8	1.91		1.82	2.08	0.29	0.26	0.27	1.47	1.41	1.22
IN-225	191	15.5	89.8	784.5	8	2.05		2.1	2.13	0.26	0.28	0.27	1.79	1.45	1.5
IN-226	undrwy	15.7	89.8	787.8	8	2.06		2.02	1.86	0.34	0.38	0.32	1.46	1.56	0
IN-227	192	16	89.8	790	8	1.87		1.93	2.22	0.25	0.26	0.24	1.56	1.51	1.44
IN-228	undrwy	16.3	89.8	792.8	8	1.93		1.89	1.93	0.28	0.26	0.28	1.57	1.45	1.5
IN-229	193	16.5	89.8	795	8	1.78		1.79	1.84	0.26	0.28	0.28	1.53	1.49	1.58
IN-230	undrwy	16.8	89.8	798.1	8	1.7		1.67	1.55	0.25	0.25	0.23	1.39	1.3	1.33
IN-231	194	17	89.8	800.5	8	1.69		1.61	1.68	0.29	0.27	0.25	1.45	1.29	1.4
IN-232	undrwy	17.1	89.8	803	8	1.64		1.45	1.65	0.23	0.2	0.25	1.31	1.18	1.18
IN-233	195	17.5	89.9	805.3	8	2.34		2.31	2.34	0.3	0.31	0.32	1.99	1.83	1.88
IN-234	undrwy	17.6	89.9	808.4	8	3.38		3.37	0	0.41	0.41	0	2.97	2.35	2.7
IN-235	196	17.9	89.9	810.8	8	2.69		2.74	2.77	0.31	0.35	0.34	2.21	2.24	2.13
IN-236	undrwy	17.6	89.9	813.2	8	2.59		2.5	2.49	0.31	0.31	0.32	2.03	1.94	2.06
IN-237	undrwy	17.3	90	814.8	8	1.48		1.56	1.71	0.2	0.2	0.22	1.28	1.15	1.11
IN-238	undrwy	15.4	90.1	817.4	8	1.59		1.66	1.46	0.23	0.21	0.21	1.04	1.08	1.18
